# Supplementary material for: Bile Acids Are Potential Negative Allosteric Modulators of M1 Muscarinic Receptors
Source: Biomolecules. 2025 Sep 17;15(9):1326. doi: 10.3390/biom15091326 (PMC12467027; doi:10.3390/biom15091326)
Supplement: Supplementary file 1 [file biomolecules-15-01326-s001.zip]

Archive with 1 entries (1 files):
- biomolecules-3825636-supplementary.pdf
